# Supplementary material for: In Vitro and In Vivo Protective Effects of Lentil (Lens culinaris) Extract against Oxidative Stress-Induced Hepatotoxicity
Source: Molecules. 2021 Dec 23;27(1):59. doi: 10.3390/molecules27010059 (PMC8746911; doi:10.3390/molecules27010059)
Supplement: Supplementary file 1 [file molecules-27-00059-s001.zip]

Archive with 1 entries (1 files):
- molecules-1462563-supplementary.pdf
